# Supplementary material for: Identifying quality indicators to measure workplace violence in healthcare settings: a rapid review
Source: BMC Emerg Med. 2024 Feb 16;24:29. doi: 10.1186/s12873-024-00943-w (PMC10870575; doi:10.1186/s12873-024-00943-w)
Supplement: Supplementary file 1 — Supplementary Material 1 [file 12873_2024_943_MOESM1_ESM.xls]

## Sheet: Table 1
Table S1. Overview of articles included in data extraction for quality indicators
Covidence #	Study ID	Title	Author	Year	Article Type (Primary, secondary, Commentary, Abstract)	Country of Study	Study Design	Population	# of Quality Indicators	Structural Quality Indicators	Process Quality Indicators	Outcome Quality Indicators
1228	Haefner 2021	A Quality Improvement Project Using Verbal De-Escalation to Reduce Seclusion and Patient Aggression in an Inpatient Psychiatric Unit	Haefner J., Dunn I., McFarland M.	2021	Primary research	United States	Quality Improvement	Inpatient Psychiatric Unit	2		(1) the rate of seclusion events*	(2) percentage of patient charts that noted aggressive behaviour*
1224	Schwoebel 2021	A quality improvement project to reduce events of visitor escalation in the intensive care nursery	Schwoebel A.; Quigley E.; Deeley A.; Deluca J.; Hollister S.; Ruggiero J.; Gephart S.; Newnam K.	2021	Primary research	United States	Quality Improvement	Intensive Care Nursery (ICN)	1		(1) frequency of escalating aggressive visitor behaviour events from the prior 12 months
1223	Campbell 2021	Development and Implementation of an Emergent Documentation Aggression Rating Tool: Quality Improvement	Campbell E., Jessee D., Whitney J., Vupputuri S., Carpenter J.	2021	Primary research	United States	Quality Improvement	Emergency Department	4		(2) percentage of patients that escalated while in the emergency department (3) The percentage of total discharge de-escalations per quarter (4) restraint usage per quarter	(1) Frequency of patient charts that described behaviors and characteristics exhibited by aggressive and/or violent patients and patients who required restraints to inform intervention development*
1101	Love 1996	Violence in Public Sector Psychiatric Hospitals: Benchmarking Nursing Staff Injury Rates	Love C.C.; Hunter M.E.	1996	Secondary research	United States	Meta-analysis	Public Sector Hospitals	2			(1) number of injuries to staff (2) total injury rate per 100 employees
1093	Alshahrani 2021	Incidence and prevalence of violence toward health care workers in emergency departments: a multicenter cross-sectional survey	Alshahrani M., Alfaisal R., Alshahrani K., Alotaibi L., Alghoraibi H., Alghamdi E., Almusallam L., Saffarini Z., Alessa S., Alwayel F., Saffarini L., Alrawdhan A., Mapusao C., Asonto L.P., Alsulaibikh A., Aljumaan M.	2021	Primary research	Saudi Arabia and United Arab Emirates	Cross-sectional study using a survey	Emergency department healthcare workers	2	(1) Percentage of staff aware of workplace violence related policies (2) Percentage of staff aware of changes that have taken place regarding WPV
1089	Ma 2021	Mediating role of coping styles on anxiety in healthcare workers victim of violence: A cross-sectional survey in China hospitals	Ma Y.; Wang Y.; Shi Y.; Shi L.; Wang L.; Li Z.; Li G.; Zhang Y.; Fan L.; Ni X.	2021	Primary research	China	Survey	HCW in China	3		(1) Percentage of healthcare workers that experienced WPV in the previous 12 months (2) percentage of healthcare workers that experienced verbal violence in the previous 12 months (3) Percentage of healthcare workers that experienced physical violence in the previous 12 months
992	Gupta 2023	Trends in the role of security services in the delivery of emergency department care	Gupta S., Williams K., Matile J., Milne N., Smith O., Snider C., Vaillancourt S.	2023	Primary research	Canada	Database analysis	Emergency department database	8		Number of security calls related to Code White, Number of security calls related to medication, Number of security calls related to restraint, Number of security calls related to discharge, Number of security calls related to patient transfer, Number of security calls related to assist-standby, total logged calls, calls per 1000 visits
864	Saillant 2018	The code white protocol	Saillant S.; Della Santa V.; Golay P.; Amirat M.	2018	Primary research	Switzerland	Database analysis	Emergency Department	2	(1) median time before being admitted into an acute emergency care booth for acutely agitated patients (2) median treatment duration in the emergency department for agitated patients
834	Hallett 2016	Care planning for aggression management in a specialist secure mental health service: An audit of user involvement	Hallett N., Huber J.W., Sixsmith J., Dickens G.L.	2016	Primary research	United Kingdom	Audit of data	patients in men‚Äôs and women‚Äôs adult mental health care pathways at St Andrews Healthcare who were involved in aggressive incident	5	(1) percentage of staff that completed a care plan	(2) percentage of patients that contributed to their care plan (3) percentage of patients that agree with their care plan (4) frequency of an intervention (de-escalation, monitoring/onservation, distraction, staff actions, support/reassurance/encouragement, staff presentation, modification of patient behaviour, knowledge of patient, staffing, early intervention and risky items) listed in care pla…
826	Tavares 2016	Effectiveness of programs to prevent violence to health professionals in the emergency department: A systematic review	Tavares G., Ribeiro O.	2016	Abstract	Portugal	Systematic review	N/A	2		Rate of Wokplace violence incidences by type of workplace violence* (2) Number of workplace violence incidencessby type of workplace violence
811	Stene 2015	Workplace violence in the emergency department: giving staff the tools and support to report	Stene J., Larson E., Levy M., Dohlman M.	2015	Primary research	United States	Quality Improvement	ED Nurses	2	(1) Percentage of staff reporting verbal and physical abuse (2) percentage of staff that were instructed to report physical or verbal abuse regardless of severity
796	Morphet 2014	At the crossroads of violence and aggression in the emergency department: Perspectives of Australian emergency nurses	Morphet J.; Griffiths D.; Plummer V.; Innes K.; Fairhall R.; Beattie J.	2014	Primary research	Australia	Delphi method	ER nurses	9	(1) median time from ED arrival to healthcare provider contact	(2) frequency of physical assault in the last 12 months (3) frequency of verbal abuse in the last 12 months (4) frequency of Threat of physical violence the last 12 months (5) frequency of spitting the last 12 months (7) frequency of Property damage the last 12 months (8) frequency of Threat or assault with bodily fluids (e.g. flicking exudate and/or blood from wounds) the last 12 months (9) freq…
722	Hankin 2010	Estimated united states incidence and cost of emergency department staff assaults perpetrated by agitated adult patients with schizophrenia or bipolar disorder	Hankin C.S., Norris M.M., Bronstone A.	2010	Abstract	United States	Systematic review	Emergency Services, Hospitals	4	(1) number of unreported assaults upon staff according to staff survey	(2) average number of reported assault within the last 12 months* (2) number of reported physical assaults perpetrated by patients within the last 12 months*	(4) Average number of work days lost by staff following patient assault
696	Duxbury 2008	The Management of Aggression and Violence Attitude Scale (MAVAS): A cross-national comparative study	Duxbury J., Hahn S., Needham I., Pulsford D.	2008	Secondary research	United Kingdom and Switzerland	Cross-national comparative study	Psychiatric nursing staff	0
673	Bisconer 2006	Managing aggression in a psychiatric hospital using a behaviour plan: A case study	Bisconer S.W., Green M., Mallon-Czajka J., Johnson J.S.	2006	Primary research	United States	Case Study	Psychiatric patient	3		(1) frequency of incidents of aggression towards others and self (2) use of restrictive interventions to manage aggression (i.e. restraints, pro re nata medication, 1:1 special observation)	(3) frequency of staff injury*
636	Lyneham 2000	Violence in New South Wales emergency departments	Lyneham, J.	2000	Primary research	New South Whales	Mixed Methods	Emergency Department Nurses	22	(1) nurses level of fear at work (2) frequency of long wait time being a factor (3) frequency of alcohol being a factor (4) frequency of drugs being a factor (5) frequency of socioeconomic status being a factor (6) frequency of psychiatric conditions being a factor (7) percentage of incidences reported (8) Staff Satisfaction with administration's response (9) percentage of staff that are satisfie…	(12) number of verbal abuse incidents per day (13) percentage of events where aggressor was under influence of drugs and/or alcohol (14) frequency of verbal abuse (15) frequency of verbal abuse by phone (16) frequency of physical intimidation/assault (17) frequency of threats both IN and OUT of the ED (18) number incidents involving a weapon by type of weapon (19) percentage of workplace violence…
633	Alexander 2000	Personal safety and the abuse of staff in a Scottish NHS Trust	Alexander D.A., Gray N.M., Klein S., Hall G., Kettles A.	2000	Primary research	Scotland	Survey by questionnaire and semi structured interviews	NHS Staff	1		(1) Frequency of exposure to physical assault and its source
632	Grindlay 2000	Hospital in the home: nurse safety--exposure to risk and evaluation of organisational policy	Grindlay A., Santamaria N., Kitt S.	2000	Primary research	Australia	Survey	Hospital in the Home nurses	6	(1) percentage of staff aware of their organisations' policies and procedures relating to staff safety (2) percentage of staff that had received education in the area of safety (3) number of WPV incidents by location (4) number of WPV incidents by time	(5) amount of WPV incidents by type	(6) percentage of nurses who reported a WPV incident to the police*
539	Gustafson 1993	Measuring quality of care in psychiatric emergencies: construction and evaluation of a Bayesian index.	Gustafson, D. H., Sainfort, F., Johnson, S. W., Sateia, M.	1993	Primary research	United States	Validating model	emergency psychiatric patients treated in the emergency departments	2	(1) median waiting time prior to first physician or nurse contact after triage	(2) percentage of WPV incidents where restraints were used
516	Sarnese 1996	Continuous quality improvement to manage emergency department violence and security-related incidents.	Sarnese P. M.	1996	Primary research	United States	Quality Improvement	Emergency Department	6		(1) number of WPV incidents per year (2) number incidents involving disorderly persons (3) number incidents involving assault (4) number of incidents involving property damage (5) percentage of physical assaults that were on staff (6) percentage of incidents involving a weapon
438	Hart 2005	Using a risk assessment matrix with mental health patients in emergency departments.	Hart, C., Colley, R., Harrison, A.	2005	Primary research	United Kingdom	Validating Instrument	Emergency Department staff	5	(1) number of patients fast-tracked to mental health services (2) number of mental health patients seen and discharged within 4 hours (3) average wait time for mental health patients to be seen by ED doctor (4) average wait time for mental health patients to be referred to mental health services (5) average wait time for mental health patients to be seen by mental health services
380	Downey 2007	Frequency of alternative to restraints and seclusion and uses of agitation reduction techniques in the emergency department.	Downey, L. A.. Zun, L. S., Gonzales, S. J.	2007	Primary research	United States	Survey	Emergency departments and psychiatric emergency departments	2	(1) percentage of staff that has received WPV training (2) mean number of patients in restraints per month
357	Hills 2008	Relationships between aggression management training, perceived self-efficacy and rural general hospital nurses' experiences of patient aggression.	Hills, D.	2008	Primary research	United Kingdom	Questionnaire	General hospital nurses	5	(1) percentage of nurses having participated in aggression management training or updates in the previous five years (2) percentage of staff that experienced patient aggression (3) median number of times trained in the last five years	(4) frequency and type of patient aggression experienced in the previous three months	(5) number of days taken off work following a WPV incident in the previous 3 months
342	Howard 2009	Workplace violence.	Howard, Patricia Kunz; Gilboy, Nicki	2009	Primary research	United States	Survey	ED Staff and Principal Investigators at ED Sites	4	(1) percentage of visitors and patients are screened with metal detectors prior to entering the ED (2) percentage of hours in a day that the ED has in-hospital security available (3) percentage of ED doctors and nurses that are trained in techniques for managing violent patients (4) rate of patients or visitors that are found to have unauthorized guns or knives in their possession in the ED per 1…
327	Waghorn 2010	The impact of basing mental health liaison nurses in an emergency department at night.	Liam Clarke	2010	Commentary	United Kingdom	commentary	NHS	2			(1) Rate of admision to acute mental health unit (2) rate of inappropriate admission to acute mental health unit
296	Martini 2012	Risk assessment of aggression toward emergency health care workers.	Martini, A; Fantini, S; D'Ovidio, M C; Ceracchi, A; De Santis, A	2012	Secondary research	Italy	Risk Assessment	emergency health care workers employed by the Regional Emergency Healthcare Service	4		(1) Number of calls for assistance by staff within the last 12 months (2) number of episodes of violence within the last 12 months	(3) the number of injuries reported by the workers (4) number of days off work due to WPV*
279	Waschgler 2013	Patients' aggressive behaviours towards nurses: development and psychometric properties of the hospital aggressive behaviour scale- users.	Kathrin Waschgler, Jose ÃÅAntonio Ruiz-Herna ÃÅndez, Bartolome ÃÅLlor-Esteban &Mariano Garcƒ± ÃÅa-Izquierdo	2012	Primary research	Spain	Mixed qualitative and quantitative methodology - validity for tool	Nurses	0
203	Balfour 2016	Crisis Reliability Indicators Supporting Emergency Services (CRISES): A Framework for Developing Performance Measures for Behavioral Health Crisis and Psychiatric Emergency Programs.	Balfour, Margaret E, Tanner, Kathleen, Jurica, Paul J, Rhoads, Richard, Carson, Chris A	2016	Primary study	United States	Validating Instrument	Emergency Department Staff	25	(1) Median time (in minutes) from ED arrival to provider contact (2) Number of patients who leave the ED without being evaluated by qualified personnel divided by the total number of ED visits (3) Time (in minutes) from ED arrival to ED departure for patients admitted to the facility from the emergency department (4) Time (in minutes) from ED arrival to ED departure for patients discharged from t…	(14) Percentage of individuals for whom there is either a documented attempt to contact family/other supports or documentation that the individual was asked and declined consent to contact family/other supports (15) Number of incidents of violence to other persons receiving care with moderate or severe injury per 1000 visits* (16) Total number of incidents of workplace violence to staff resulting…	(22) Percentage of visits resulting in discharge to community-based setting (23) Percentage of discharges that resulted in an unscheduled return visit (24) Percentage of discharges that resulted in an unscheduled return visit in which the return visit did not result in admission or transfer to an inpatient psychiatric facility (25) Percentage of discharges that resulted in an unscheduled return v…
174	Hvidhjelm 2016	Aggression in Psychiatric Wards: Effect of the Use of a Structured Risk Assessment.	Hvidhjelm, Jacob; Sestoft, Dorte; Skovgaard, Lene Theil; Rasmussen, Kirsten; Almvik, Roger; Bue Bjorner, Jakob	2016	Primary study	United Kingdom	Quasi-experimental study	Denmark	5		(1) Number of aggressive or violent incidents (2) number of incidents featuring verbal aggression (3) number of incidents featuring threatening behaviour (4) number of incidents featuring physical behaviour that causes harm (5) frequency and type of preventative measures (talking to patient, setting limits, isolate patients, offering medication, isolate patient in own room, psychiatrist, physical…
133	Yakov 2018	Sensory Reduction on the General Milieu of a High-Acuity Inpatient Psychiatric Unit to Prevent Use of Physical Restraints: A Successful Open Quality Improvement Trial.	Svetlana Yakov, Badari Birur, Melissa F. Bearden, Barbara Aguilar, Kinjal J. Ghelani, and Rachel E. Fargason	2018	Primary research	United States	Quality Improvement	Psychiatry PICU inpatients	4		(1) Mean percentages of patient time in restraints in the PICU (2) rate of assaults per 1,000 patient hours in the PICU during this time period* (3) percentage of patient hours on the PICU during the 4:00 p.m. to 7:00 p.m. time period in restraints per 1,000 patient hours (4) total episodes of restraints
115	Wong 2018	Deriving a Framework for a Systems Approach to Agitated Patient Care in the Emergency Department.	Ambrose H. Wong, Halley Ruppel, Lauren J. Crispino, Alana Rosenberg, Joanne D. Iennaco, Federico E. Vaca	2018	Primary research	United States	Mixed Methods	ED staff	4	(1) percentage of staff exposed to verbal harassment (2) percentage of staff exposed to physical threat (3) percentage of staff exposed to sexual harassment (4) percentage of staff exposed to physical assault
84	Larson 2019	Using a Potentially Aggressive/Violent Patient Huddle to Improve Health Care Safety.	Larson, Lori A; Finley, Janet L; Gross, Tera L; McKay, Ann K; Moenck, Julie M; Severson, Mary A; Clements, Casey M	2019	Primary research	United States	Quality Improvement	Nursing (ED and medical unit)	2	(1) Average time for potentially violent patient transfer (2) average adimission time for potentially violent patient
82	Gillespie 2019	Chart It to Stop It: Failure Modes and Effect Analysis for the Reporting of Workplace Aggression.	Gillespie, G. L., Leming-Lee, T.	2019	Primary research	United States	Quality Improvement	Paediatric emergency department employees	4		(1) number of occurrences of verbal abuse (2) number of occurrences of sexual abuse (3) number of occurrences of physical threats (4) number of occurrences of assaults
81	Virani 2019	Management of Severe Agitation in the Emergency Department of a Community Hospital in Brooklyn, New York: Establishing "Code White".	Virani, S., Bona, A., Bodic, M., Albuquerque de Brito Gomes, C., Strayer, R.	2019	Letter to the Editor	United States	Literature Review and Survey	Emergency Department healthcare workers	4	(1) Percentage of occasions when rapid access to calming medications was available (2) Percentage of staff in the general ED with adequate training of when to deploy verbal de-escalation techniques versus medications (3) Percentage of adequate space for application of physical and chemical restraints (4) Median time from triage to transfer to an enclosed safe space in the Psychiatric ED
55	Efrat-Treister 2020	The effect of waiting on aggressive tendencies toward emergency department staff: Providing information can help but may also backfire.	Efrat-Treister, D., Moriah, H., Rafaeli, A.	2020	Primary research	Israel	Mixed methods including surveys and interviews	Emergency department staff and care receivers	2	(1) Wait time from arrival at ED to time of check in with patient	(2) Number of medical interventions served to patient by medical personnel
54	Sharifi 2020	Effect of an education program, risk assessment checklist and prevention protocol on violence against emergency department nurses: A single center before and after study.	Sharifi, Salar; Shahoei, Roonak; Nouri, Bijan; Almvik, Roger; Valiee, Sina	2020	Primary research	United Kingdom	Quasi-experimental study	ED Nurses	5	(1) percentage of staff that experienced physical violence (2) percentage of staff that experienced verbal abuse (3) percentage of staff that experienced racial violence (4) percentage of staff that experienced sexual violence (5) percentage of staff that had been trained in preventing and dealing with violent behaviour
32	Florisse 2020	Monitoring risk assessment on an acute psychiatric ward: Effects on aggression, seclusion and nurse behaviour.	Florisse, E. J.R., Delespaul, P. A. E. G.	2020	Primary research	Netherlands	Mixed methods study	Nurses of psychiatric ward and administrative data of psychiatric wards	11		(1) number of aggression incidents (2) mean number of verbal aggression incidents (3) mean number of physical aggression incidents (4) mean number of auto-aggression incidents (5) mean number of psychological precursors (6) mean severity score of WPV incidents (7) mean hours spent in seclusion (8) number of seclusion incidents (9) number of involuntary medication (10) number of specific one-to-on…
29	Okundolor 2021	Zero Staff Assaults in the Psychiatric Emergency Room: Impact of a Multifaceted Performance Improvement Project.	Okundolor, Sonny I; Ahenkorah, Florence; Sarff, Laura; Carson, Nora; Olmedo, Alirio; Canamar, Catherine; Mallett, Sheila	2021	Primary research	United States	Quality Improvement	PSYCH ER nurses	3		(1) frequency of harm scores greater than or equal to 5 according to the Datix Safety Intelligence Harm Score nomenclature. The classification system ranges in score from 1 to 9 (1 = Unsafe condition; 2 = Near miss; 3 = No harm evident, physical or other- wise; 4 = Emotional distress or inconvenience; 5 = Reached individual and may require additional treat- ment; 6 = Temporary harm; 7 = Permanent…
21	Legambi 2021	A Quality Improvement Project on Agitation Management in the Emergency Department.	Legambi, Tabitha F; Doede, Megan; Michael, Kathleen; Zaleski, Mary	2021	Primary research	United States	Quality Improvement	ED Nurses	7	(1) number of patient charts where agitation was documented	(2) Number of restaint interventions (3) number of de-escaltion interventions (4) number of diversional activity interventions (5) number of medication interventions (6) number of combinations of interventions (7) time (in days) spent in restraints
8	Hoffmann 2022	Development of Quality Measures for Pediatric Agitation Management in the Emergency Department.	Hoffmann, Jennifer A; Johnson, Julie K; Pergjika, Alba; Alpern, Elizabeth R; Corboy, Jacqueline B	2022	Primary study	United States	Delphi method	Pediatric ER	18	(1) No. of patients with a mental health chief complaint screened upon arrival for risk for agitation with discussion of known effective mitigation strategies (2) Percent of patients at risk for agitation placed in a specialized ED room designed for safety (3) No. of agitated patients who have a complete set of vital signs documented within 30 minutes of ED arrival (4) Proportion of ED staff (inc…	(6) No. of verbal deescalation strategies (as measured by nursing documentation) prior to administration of medication for agitation (7) Percentage of patients with a mental health chief complaint who receive a medication for agitation (8) Time from onset of agitation to time first medication is given for agitation (9) Time from physician order of medication to nursing administration of medicatio…	(15) Frequency of serious adverse events related to administration of medication for agitation (e.g. low blood pressure, low oxygen level, ECG changes that may predispose to a potentially life-threatening abnormal heartbeat) (16) Patient/family and staff injuries per month related to episodes of patient agitation (17) Number of return visits by patients with agitation who return to the ED within …
1	Im 2022	A Quality Measurement Framework for Emergency Department Care of Psychiatric Emergencies.	Im, Dana D; Scott, Kirstin W; Venkatesh, Arjun K; Lobon, Luis F; Kroll, David S; Samuels, Elizabeth A; Wilson, Michael P; Zeller, Scott; Zun, Leslie S; Clifford, Kathleen C; Zachrison, Kori S	2022	Primary research	United States	Mixed Methods	N/A	18	(1) Percentage of ED staff with deescalation training (2) Median time from ED arrival to departure for discharged ED patients (3) Median time from ED arrival to departure for admitted ED patients (4) Median admit decision time to ED departure time for admitted psychiatric patients (5) Median time from ED arrival to ED departure for discharged psychiatric patients (6) Median admit decision time to…	(10) Hours of physical restraint use (11) Percentage of patients requiring involuntary medication upon ED arrival (12) Percentage of patients requiring physical restraints upon ED arrival (13) Percentage of Agitated patients requiring chemical sedation or physical restraint after the first hour of ED stay (14) Proportion of patients requiring involuntary medications (15) Unscheduled ED visit with…	(16) Percentage of patient care plans transmitted to next level of care provider or primary care upon discharge* (17) Patient injury during restraint* (18) Number of incidence of workplace violence with injury related to care of psychiatric patients
Grey	PHSA	Quality Indicators of Emergency Response to Workplace Violence (Code White)	Ontario Public Services Health and Safety Association	2021	Policy Document	Canada	Best Evidence Practice Review	N/A	9	(1) Percentage of workers who completed annual Code White training. (2) Percentage of workers who completed refresher training. (3) Workers' perceptions of Code White training. (4) Number of mock Code Whites and percentage of workers who participated. (5) Percentage of Code Whites that were followed by an immediate debrief. (6) Percentage of immediate debrief reports that are completed fully and …	(8)Types of interventions used during Code White and percentage use of each.	(9)Types of interventions implemented after Code White and percentage use of each*
Total Indicators									229	84	121	24
ECG: electrocardiogram; ED: emergency department; ER: emergency room; HCW: healthcare worker; NHS: National Health Service; PHSA: Provincial Health Services Authority; PICU: pediatric intensive care unit; WPV: workplace violence; Bold text represents table column subheadings.
*An asterisk denotes that the categorization of this particular indicator is open to variation and is contingent upon inherent ambivalence.
