# Supplementary material for: Identifying quality indicators to measure workplace violence in healthcare settings: a rapid review
Source: BMC Emerg Med. 2024 Feb 16;24:29. doi: 10.1186/s12873-024-00943-w (PMC10870575; doi:10.1186/s12873-024-00943-w)
Supplement: Supplementary file 2 — Supplementary Material 2 [file 12873_2024_943_MOESM2_ESM.xls]

## Sheet: Table 2
Table S2. Overview of articles included in data extraction that contained valuable survey questions and instruments.
Title	Author	Year	Article Type (Primary, secondary, Commentary, Abstract)	Country of Study	Study Design	Population	Instrumment or Questionnaire
A quality improvement project to reduce events of visitor escalation in the intensive care nursery	Schwoebel A.; Quigley E.; Deeley A.; Deluca J.; Hollister S.; Ruggiero J.; Gephart S.; Newnam K.	2021	Primary research	United States	Quality Improvement	Intensive Care Nursery (ICN)	A variation of the Agency for Healthcare Research and Quality (AHRQ) Culture of Safety Survey was created with the following items: (1) What is your role on the unit? Physician/FLC/nurse/PCT or UC/other (2) I feel safe in my work environment (3) Hospital leadership does enough to keep the staff safe. (4) My colleagues do enough to keep the staff safe. (5) Hospital leadership does enough to keep p…
Incidence and prevalence of violence toward health care workers in emergency departments: a multicenter cross-sectional survey	Alshahrani M., Alfaisal R., Alshahrani K., Alotaibi L., Alghoraibi H., Alghamdi E., Almusallam L., Saffarini Z., Alessa S., Alwayel F., Saffarini L., Alrawdhan A., Mapusao C., Asonto L.P., Alsulaibikh A., Aljumaan M.	2021	Primary research	Saudi Arabia and United Arab Emirates	Cross-sectional study using a survey	Emergency department healthcare workers	A variation of a validated questionnaire from UNISON that assessed respondent’s workplace violence and/or abuse encounters, protective measures, available work place policies, and actions implemented to detect and deal with violence and abuse against healthcare providers.
Mediating role of coping styles on anxiety in healthcare workers victim of violence: A cross-sectional survey in China hospitals	Ma Y.; Wang Y.; Shi Y.; Shi L.; Wang L.; Li Z.; Li G.; Zhang Y.; Fan L.; Ni X.	2021	Primary research	China	Survey	HCW in China	Chinese Self-rating Anxiety Scale to measure health- care workers’ anxiety, Trait Coping Style Scale, Workplace Violence Scale
The Management of Aggression and Violence Attitude Scale (MAVAS): A cross-national comparative study	Duxbury J., Hahn S., Needham I., Pulsford D.	2008	Secondary research	United Kingdom and Switzerland	Cross-national comparative study	Psychiatric nursing staff	Management of Aggression and Violence Attitude Scale (MAVAS)
Effects of Integrated Workplace Violence Management Intervention on Occupational Coping Self-Efficacy, Goal Commitment, Attitudes, and Confidence in Emergency Department Nurses: A Cluster-Randomized Controlled Trial	Chang Y.-C., Hsu M.-C., Ouyang W.-C.	2022	Primary research	Taiwan	Cluster-Randomized Controlled Trial	Emergency department nurses	Attitudes Toward Aggressive Behavior Questionnaire (ATABQ), Confidence in Managing Aggressive Behavior, Attitudes Toward Aggression in Emergency Room, Occupational Coping Self-Efficacy Questionnaire for Nurses, Goal Commitment Scale
Frequency of alternative to restraints and seclusion and uses of agitation reduction techniques in the emergency department.	Downey, L. A.. Zun, L. S., Gonzales, S. J.	2007	Primary research	United States	Survey	Emergency departments and psychiatric emergency departments	(1) What is the number of psychiatric patients seen per month? (2) What is the number of patients placed in restraints per month? (3) Does your institution use any alternatives prior to restraining patients? (4) What is your institution's definition of restraints? (5) What types of restraints are used and percentage use of each? (6) What percentage of times are alternatives to restraints used? (7…
Relationships between aggression management training, perceived self-efficacy and rural general hospital nurses' experiences of patient aggression.	Hills, D.	2008	Primary research	United Kingdom	Questionnaire	General hospital nurses	Efficacy in Dealing with Challenging Behaviours (EDCB) scale to measure self-efficacy
Workplace violence.	Howard, Patricia Kunz; Gilboy, Nicki	2009	Primary research	United States	Survey	ED Staff and Principal Investigators at ED Sites	(1) Staff feeling of safety in ED (2) Staff satisfied with security presence and availability (3) number attacks reported by staff in survey
Patients' aggressive behaviours towards nurses: development and psychometric properties of the hospital aggressive behaviour scale- users.	Kathrin Waschgler, Jose ÃÅAntonio Ruiz-Herna ÃÅndez, Bartolome ÃÅLlor-Esteban &Mariano Garcƒ± ÃÅa-Izquierdo	2012	Primary research	Spain	Mixed qualitative and quantitative methodology - validity for tool	Nurses	(1) The General Health Questionnaire – GHQ-28 (Goldberg & Hillier 1979) comprises four sub-scales with seven items each: (a) Somatic Symptoms of psychological origin; (b) Anxiety and Insomnia; (c) Social Dysfunction; and (d) Depressive Symptomatology. (2) The Maslach Burnout Inventory – General Survey of Schaufeli et al. (1996) has 16 items grouped into three dimensions: Emotional Exhaustion, Cyn…
Deriving a Framework for a Systems Approach to Agitated Patient Care in the Emergency Department.	Ambrose H. Wong, Halley Ruppel, Lauren J. Crispino, Alana Rosenberg, Joanne D. Iennaco, Federico E. Vaca	2018	Primary research	United States	Mixed Methods	ED staff	MAVAS was used to determine attitudes toward three constructs of factors contributing to aggression
Using a Potentially Aggressive/Violent Patient Huddle to Improve Health Care Safety.	Larson, Lori A; Finley, Janet L; Gross, Tera L; McKay, Ann K; Moenck, Julie M; Severson, Mary A; Clements, Casey M	2019	Primary research	United States	Quality Improvement	Nursing (ED and medical unit)	The QI team surveyed inpatient and ED nursing staff regarding their (1) baseline perception of staff safety and violence (2) potential barriers (3) possible improvements
Chart It to Stop It: Failure Modes and Effect Analysis for the Reporting of Workplace Aggression.	Gillespie, G. L., Leming-Lee, T.	2019	Primary research	United States	Quality Improvement	Paediatric emergency department employees	(1) What are the steps of the process for WPA reporting? (2) What could go wrong in the process? [failure modes] (3) Why would the failure happen? [failure causes] (4) What are the potential consequences of failures? [failure effects]
The effect of waiting on aggressive tendencies toward emergency department staff: Providing information can help but may also backfire.	Efrat-Treister, D., Moriah, H., Rafaeli, A.	2020	Primary research	Israel	Mixed methods including surveys and interviews	Emergency department staff and care receivers	Patient evaluation of the following statements: (1) The ED functions in a proper manner (2) There is a method in the way the ED functions I understand the order in which people are served I understand why I am waiting (3) The order in which people are served is determined justly (4) The order in which people are served is determined fairly (5) The duration of the wait in the ED is determined in a…
Effect of an education program, risk assessment checklist and prevention protocol on violence against emergency department nurses: A single center before and after study.	Sharifi, Salar; Shahoei, Roonak; Nouri, Bijan; Almvik, Roger; Valiee, Sina	2020	Primary research	United Kingdom	Quasi-experimental study	ED Nurses	(1) The Staff Observation Aggression Scale-Revised (SOAS-R) (2) national questionnaire for analyzing workplace violence (17 items
Monitoring risk assessment on an acute psychiatric ward: Effects on aggression, seclusion and nurse behaviour.	Florisse, E. J.R., Delespaul, P. A. E. G.	2020	Primary research	Netherlands	Mixed methods study	Nurses of psychiatric ward and administrative data of psychiatric wards	Study used Psymate to check in with staff at random times of the day, (1) staff were asked what were they doing (Administration, In contact with patient, Having a meeting, Communication, Other work related, Other private time) (2) whom were they with (Alone, Patient (alone), Patient (group), Close relatives, Colleagues team, Colleagues Mondriaan, Colleagues Extern) (3) where (Nursing post (counte…
Personal safety and the abuse of staff in a Scottish NHS Trust	Alexander D.A., Gray N.M., Klein S., Hall G., Kettles A.	2000	Primary research	Scotland	Survey by questionnaire and semi structured interviews	NHS Staff	(1) satisfaction with the general level of hospital security (2) Has staff members faced bullying, discrimination, harassment, gender differences, and victimization among NHS Trust staff over the previous 12 months (3) Whether or not staff had reported incidents of bullying discrimination, harassment, and victimization. (4) If so, were they satisfied with the outcome?
Frequency of alternative to restraints and seclusion and uses of agitation reduction techniques in the emergency department.	Downey, L. A.. Zun, L. S., Gonzales, S. J.	2007	Primary research	United States	Survey	Emergency departments and psychiatric emergency departments	The survey included questions on (1) the use of agitation reduction techniques (2) what are those methods (chemical, physical, non-physical) (3) what methods are most effective for ED doctors (4) has staff received training in how and when to use those methods (5) reasons why they do or do not use them in the ED
ED: emergency department; ER: emergency room; HCW: healthcare worker; NHS: National Health Service; ICU: intensive care unit; WPV: workplace violence; Bold text represents table column subheadings.
